# Supplementary material for: Relationship between rumination and symptoms of posttraumatic stress disorder – a cross-sectional network analysis
Source: Front Psychiatry. 2026 Mar 24;17:1786768. doi: 10.3389/fpsyt.2026.1786768 (PMC13054884; doi:10.3389/fpsyt.2026.1786768)
Supplement: Supplementary file 2 [file Supplementaryfile2.xlsx]

## Sheet: Network1_PTSD_RTQ
Reexp	Avoid	Neg Cog	Arousal	Rumination
0	0.332	0	0.332	0.316
0.332	0	0.253	0	0
0	0.253	0	0.429	0.377
0.332	0	0.429	0	0
0.316	0	0.377	0	0

## Sheet: Network2_PTSD_RTQ_GAD_PHQ
Reexp	Avoid	Neg Cog	Arousal	Rumination	Anxiety	Depression
0	0.335	0	0.359	0.343	0	-0.128
0.335	0	0.241	0	0	0	0
0	0.241	0	0.311	0.22	-0.119	0.394
0.359	0	0.311	0	-0.196	0.29	0.111
0.343	0	0.22	-0.196	0	0.309	0.187
0	0	-0.119	0.29	0.309	0	0.43
-0.128	0	0.394	0.111	0.187	0.43	0

## Sheet: Network3_Items
PCL1	PCL2	PCL3	PCL4	PCL5	PCL6	PCL7	PCL8	PCL9	PCL10	PCL11	PCL12	PCL13	PCL14	PCL15	PCL16	PCL17	PCL18	PCL19	PCL20	RTQ1	RTQ2	RTQ3	RTQ4	RTQ5	RTQ6	RTQ7	RTQ8	RTQ9	RTQ10	Anxiety	Depression
0	0.202	0.186	0.201	0	0	0.109	0	0	0	0.097	0	0	0	0	0	0	0	0	0.124	0	0	0	0.143	0	0	0	0.164	0	0	0	-0.098
0.202	0	0.179	0	0.095	0	0	0	0	0	0	0	0	0	0	0.096	0.11	0	0	0.108	0	0	0	0	0	0	0	0	0	0	0	0
0.186	0.179	0	0	0.244	0	0	0.088	0	0.091	0	0	0	0	0	0	0	0	0.151	0	-0.109	0	0	0	0	0	0	0.089	0	0	0	0
0.201	0	0	0	0.247	0.166	0.164	0	0	0.119	0	0	0	0	0	0	0	0	0	0	0	0	0	0	0	0	0.095	0	0	0	0	0
0	0.095	0.244	0.247	0	0	0	0	0	0	0.117	0	0	0	0.087	0	0	0.214	0	0	0	0	0	0	0	0	0	0	0	0	0	0
0	0	0	0.166	0	0	0.38	0.159	0	0	0.09	0	0	0	0	0	0	0	0	0	0	0	0	0	0	0	0.101	-0.088	0	0	0	0
0.109	0	0	0.164	0	0.38	0	0	0	0.082	0	0.079	0.09	0	0	0	0.092	0	0	0	0	0	0	0	0	0	0	0	0	0	0	0
0	0	0.088	0	0	0.159	0	0	0	0	0	0	0	0	0	0.119	0	0	0.162	0	0	0	0.113	0	0	0	0	0	0	0	0	0
0	0	0	0	0	0	0	0	0	0	0.198	0	0.163	0.147	0	0	0	0	0	0	0.19	0	0	0	0	0	0	0	0	0.096	0	0.095
0	0	0.091	0.119	0	0	0.082	0	0	0	0.25	0	0.097	0	0	0.177	0	0	0	0	0.133	0	0	0	0	0	0	0	0	0	0	0
0.097	0	0	0	0.117	0.09	0	0	0.198	0.25	0	0	0	0	0	0	0.122	0	0	0	0	0	0	0	0.1	0	0	0	0	0	0	0.067
0	0	0	0	0	0	0.079	0	0	0	0	0	0.208	0.253	0	0	0.097	0	0	0	0	0	0	0	0	0	0	0	0	0	-0.088	0.309
0	0	0	0	0	0	0.09	0	0.163	0.097	0	0.208	0	0.226	0	0	0	0	0.118	0	0	0	0.122	0	-0.082	0	0	0	0	0	0	0
0	0	0	0	0	0	0	0	0.147	0	0	0.253	0.226	0	0.137	0	0	0	0	0	0	0	0	0	0	0	0	0	0	0	0	0.114
0	0	0	0	0.087	0	0	0	0	0	0	0	0	0.137	0	0.267	0	0	0	0	0	0	0	0	0	0	0	0	0	0	0.192	0
0	0.096	0	0	0	0	0	0.119	0	0.177	0	0	0	0	0.267	0	0	0	0	0	0	0	0	0	0	0	0	0	0	-0.095	0	0
0	0.11	0	0	0	0	0.092	0	0	0	0.122	0.097	0	0	0	0	0	0.365	0	0	-0.086	0	0	0	0	0	0	0	0	0	0	0
0	0	0	0	0.214	0	0	0	0	0	0	0	0	0	0	0	0.365	0	0	0	0	0	0	0	0	0	0	0	0	0	0.224	0
0	0	0.151	0	0	0	0	0.162	0	0	0	0	0.118	0	0	0	0	0	0	0	0	0	0	0	0	0	0	0	0	0	0.123	0.16
0.124	0.108	0	0	0	0	0	0	0	0	0	0	0	0	0	0	0	0	0	0	0	0	0	0	0	0	0	0	0	0	0	0.206
0	0	-0.109	0	0	0	0	0	0.19	0.133	0	0	0	0	0	0	-0.086	0	0	0	0	0.18	0.148	0	0	0.086	0	0	0	0.105	0	0.139
0	0	0	0	0	0	0	0	0	0	0	0	0	0	0	0	0	0	0	0	0.18	0	0	0.368	0	0	0.272	0	0.118	0	0	0.054
0	0	0	0	0	0	0	0.113	0	0	0	0	0.122	0	0	0	0	0	0	0	0.148	0	0	0	0.161	0	0	0.094	0	0	0	0.149
0.143	0	0	0	0	0	0	0	0	0	0	0	0	0	0	0	0	0	0	0	0	0.368	0	0	0.131	0.179	0.176	0	0	0	0	0
0	0	0	0	0	0	0	0	0	0	0.1	0	-0.082	0	0	0	0	0	0	0	0	0	0.161	0.131	0	0.134	0	0.178	0.211	0	0.153	0
0	0	0	0	0	0	0	0	0	0	0	0	0	0	0	0	0	0	0	0	0.086	0	0	0.179	0.134	0	0.186	0	0.159	0.137	0	0
0	0	0	0.095	0	0.101	0	0	0	0	0	0	0	0	0	0	0	0	0	0	0	0.272	0	0.176	0	0.186	0	0	0.123	0.188	0	0
0.164	0	0.089	0	0	-0.088	0	0	0	0	0	0	0	0	0	0	0	0	0	0	0	0	0.094	0	0.178	0	0	0	0.299	0.158	0.121	0
0	0	0	0	0	0	0	0	0	0	0	0	0	0	0	0	0	0	0	0	0	0.118	0	0	0.211	0.159	0.123	0.299	0	0.177	0	0
0	0	0	0	0	0	0	0	0.096	0	0	0	0	0	0	-0.095	0	0	0	0	0.105	0	0	0	0	0.137	0.188	0.158	0.177	0	0	0
0	0	0	0	0	0	0	0	0	0	0	-0.088	0	0	0.192	0	0	0.224	0.123	0	0	0	0	0	0.153	0	0	0.121	0	0	0	0.413
-0.098	0	0	0	0	0	0	0	0.095	0	0.067	0.309	0	0.114	0	0	0	0	0.16	0.206	0.139	0.054	0.149	0	0	0	0	0	0	0	0.413	0
